# Supplementary material for: Development and Application of an IoT-Based System for Soil Water Status Monitoring in a Soil Profile
Source: Sensors (Basel). 2024 Apr 25;24(9):2725. doi: 10.3390/s24092725 (PMC11086235; doi:10.3390/s24092725)
Supplement: Supplementary file 1 [file sensors-24-02725-s001.zip]

Archive with 31 entries (24 files):
- sensors-2929232-supplementary/
- sensors-2929232-supplementary/Supplentary Material/
- sensors-2929232-supplementary/Supplentary Material/01 Board Fabrication Files/
- sensors-2929232-supplementary/Supplentary Material/01 Board Fabrication Files/Centroid_SHYPROM_19_01_2024.kicad_pcb.xls
- sensors-2929232-supplementary/Supplentary Material/01 Board Fabrication Files/SHYPROM_19_01_2024.kicad_pcb_gerber.zip
- sensors-2929232-supplementary/Supplentary Material/01 Board Fabrication Files/SHYPROM_BOM.xls
- sensors-2929232-supplementary/Supplentary Material/02 SHYPROM Firmware/
- sensors-2929232-supplementary/Supplentary Material/02 SHYPROM Firmware/SHYPROM.ino
- sensors-2929232-supplementary/Supplentary Material/02 SHYPROM Firmware/SHYPROM_APP.aia
- sensors-2929232-supplementary/Supplentary Material/03 3D Printing Materials/
- sensors-2929232-supplementary/Supplentary Material/03 3D Printing Materials/01 SHYPROM BOX/
- sensors-2929232-supplementary/Supplentary Material/03 3D Printing Materials/01 SHYPROM BOX/01 Base PLA.stl
- sensors-2929232-supplementary/Supplentary Material/03 3D Printing Materials/01 SHYPROM BOX/02 Lid PLA.stl
- sensors-2929232-supplementary/Supplentary Material/03 3D Printing Materials/01 SHYPROM BOX/03 Joint TPU.stl
- sensors-2929232-supplementary/Supplentary Material/03 3D Printing Materials/01 SHYPROM BOX/04 Temp_Compression_Cap PLA.stl
- sensors-2929232-supplementary/Supplentary Material/03 3D Printing Materials/01 SHYPROM BOX/05 Temp_Compression_Ring TPU.stl
- sensors-2929232-supplementary/Supplentary Material/03 3D Printing Materials/01 SHYPROM BOX/06 Probe_Compression_Cap  R PLA.stl
- sensors-2929232-supplementary/Supplentary Material/03 3D Printing Materials/01 SHYPROM BOX/07 Compression Ring R TPU.stl
- sensors-2929232-supplementary/Supplentary Material/03 3D Printing Materials/01 SHYPROM BOX/08 Probe_Compression_Cap L PLA.stl
- sensors-2929232-supplementary/Supplentary Material/03 3D Printing Materials/01 SHYPROM BOX/09 Compression Ring L TPU.stl
- sensors-2929232-supplementary/Supplentary Material/03 3D Printing Materials/01 SHYPROM BOX/10 Latch arm 1 PLA.stl
- sensors-2929232-supplementary/Supplentary Material/03 3D Printing Materials/01 SHYPROM BOX/11 Latch arm 2 PLA.stl
- sensors-2929232-supplementary/Supplentary Material/03 3D Printing Materials/01 SHYPROM BOX/12 Latch 1 PLA.stl
- sensors-2929232-supplementary/Supplentary Material/03 3D Printing Materials/01 SHYPROM BOX/13 Latch 2 PLA.stl
- sensors-2929232-supplementary/Supplentary Material/03 3D Printing Materials/01 SHYPROM BOX/14 Hinge 1 PLA.stl
- sensors-2929232-supplementary/Supplentary Material/03 3D Printing Materials/01 SHYPROM BOX/15 Hinge 2 PLA.stl
- sensors-2929232-supplementary/Supplentary Material/03 3D Printing Materials/01 SHYPROM BOX/READme.txt
- sensors-2929232-supplementary/Supplentary Material/03 3D Printing Materials/02 SHYPROM_RINGS/
- sensors-2929232-supplementary/Supplentary Material/03 3D Printing Materials/02 SHYPROM_RINGS/01 Probe Ring PLA.stl
- sensors-2929232-supplementary/Supplentary Material/03 3D Printing Materials/02 SHYPROM_RINGS/READme.txt
- sensors-2929232-supplementary/Supplentary Material/03 3D Printing Materials/How to assemble SHYPROM Sensor.pdf
