# Supplementary material for: Development and Application of an IoT-Based System for Soil Water Status Monitoring in a Soil Profile
Source: Sensors (Basel). 2024 Apr 25;24(9):2725. doi: 10.3390/s24092725 (PMC11086235; doi:10.3390/s24092725)
Supplement: Supplementary file 1 [file sensors-24-02725-s001.zip › sensors-2929232-supplementary/Supplentary Material/01 Board Fabrication Files/Centroid_SHYPROM_19_01_2024.kicad_pcb.xls]

pos_x	pos_y	rotation	side	designator	mpn	pack	value	mount_type	place
167.64	-68.58	0.0	top	C1		C_Disc_D8.0mm_W5.0mm_P5.00mm	100 nF	tht	True
167.64	-81.28	0.0	top	C2		C_Disc_D8.0mm_W5.0mm_P5.00mm	100 nF	tht	True
167.64	-93.98	0.0	top	C3		C_Disc_D8.0mm_W5.0mm_P5.00mm	100 nF	tht	True
182.88	-68.58	0.0	top	D1		D_DO-41_SOD81_P10.16mm_Horizontal	1N4001	tht	True
182.88	-81.28	0.0	top	D2		D_DO-41_SOD81_P10.16mm_Horizontal	1N4001	tht	True
182.88	-93.98	0.0	top	D3		D_DO-41_SOD81_P10.16mm_Horizontal	1N4001	tht	True
193.04	-109.22	-90.0	top	J1		PinHeader_1x03_P2.54mm_Vertical	DS18B20	tht	True
170.18	-129.11	90.0	top	J2		PinHeader_1x03_P2.54mm_Vertical	MPX5100DP	tht	True
218.44	-68.58	180.0	top	J3		PinHeader_1x02_P2.54mm_Vertical	Conn_01x02	tht	True
218.44	-81.28	180.0	top	J4		PinHeader_1x02_P2.54mm_Vertical	Conn_01x02	tht	True
190.5	-129.54	180.0	top	J5		PinHeader_1x06_P2.54mm_Vertical	Micro SD	tht	True
218.44	-93.98	180.0	top	J6		PinHeader_1x02_P2.54mm_Vertical	Conn_01x02	tht	True
170.18	-119.38	90.0	top	J7		PinHeader_1x03_P2.54mm_Vertical	MPX5100DP	tht	True
208.28	-109.22	180.0	top	R1		R_Axial_DIN0207_L6.3mm_D2.5mm_P10.16mm_Horizontal	4.7 k	tht	True
198.12	-64.46	0.0	top	R2		R_Axial_DIN0207_L6.3mm_D2.5mm_P10.16mm_Horizontal	10k	tht	True
198.12	-71.12	0.0	top	R3		R_Axial_DIN0207_L6.3mm_D2.5mm_P10.16mm_Horizontal	1M	tht	True
198.12	-77.23	0.0	top	R4		R_Axial_DIN0207_L6.3mm_D2.5mm_P10.16mm_Horizontal	10k	tht	True
198.12	-83.82	0.0	top	R5		R_Axial_DIN0207_L6.3mm_D2.5mm_P10.16mm_Horizontal	1M	tht	True
198.12	-89.93	0.0	top	R6		R_Axial_DIN0207_L6.3mm_D2.5mm_P10.16mm_Horizontal	10k	tht	True
198.12	-96.52	0.0	top	R7		R_Axial_DIN0207_L6.3mm_D2.5mm_P10.16mm_Horizontal	1M	tht	True
156.21	-68.58	180.0	bottom	U2		TTGO-TCALL-SIM800	TTGO-TCALL-SIM800	tht	True
