# Supplementary material for: Development and Application of an IoT-Based System for Soil Water Status Monitoring in a Soil Profile
Source: Sensors (Basel). 2024 Apr 25;24(9):2725. doi: 10.3390/s24092725 (PMC11086235; doi:10.3390/s24092725)
Supplement: Supplementary file 1 [file sensors-24-02725-s001.zip › sensors-2929232-supplementary/Supplentary Material/01 Board Fabrication Files/SHYPROM_BOM.xls]

## Sheet: Sheet1
SHYPROM Bill of Materials
Item #	Designator	Qty	Mfg Part #	Package/Footprint	Mounting Type	Unit Price*	URL	Actual Purchase Mfg Part #
1	C1, C2, C3	3	100nF	C_Disc_D8.0mm_W5.0mm_P5.0mm	tht	0.076	https://jlcpcb.com/partdetail/Dersonic-CC1H104ZA1FD3F6C1000/C377841	CC1H104ZA1FD3F6C1000
2	D1, D2, D3	3	1N4001	D_DO-41_SOD81_P10.16mm_Horizontal	tht	0.18	https://jlcpcb.com/partdetail/Gw-1N4001/C331627	C331627
3	J1 DS18B20	1	Conn_01x03	PinHeader_1x03_P2.54mm_Vertical	tht	0.126	https://www.lcsc.com/product-detail/Male-Header_Headers-Pins-1-3P-2-54mm-Straight-line_C124376.html	B-2100S03P-A110
4	J2 MPX5100DP, J7 MPX5100DP	2	Conn_01x03	PinHeader_1x03_P2.54mm_Vertical	tht	0.063	https://www.lcsc.com/product-detail/Male-Header_Headers-Pins-1-3P-2-54mm-Straight-line_C124376.html	B-2100S03P-A110
5	J3 Top Ring, J4 Middle Ring, J6 Bottom Ring	3	Conn_01x02	PinHeader_1x02_P2.54mm_Vertical	tht	0.039	https://www.lcsc.com/product-detail/Pin-Headers_Ckmtw-Shenzhen-Cankemeng-B-2100S02P-A110_C124375.html	B-2100S02P-A110
6	J5 Micro SD	1	Micro SD	PinHeader_1x06_P2.54mm_Vertical	tht	0.116	https://www.lcsc.com/product-detail/Male-Header_Headers-Pins-1-6P-2-54mm-Straight-line_C124380.html	B-2100S06P-A110
7	R1	1	4.7k	R_Axial_DIN0207_L6.3mm_D2.5mm_P10.16mm_Horizontal	tht	0.116	https://jlcpcb.com/partdetail/VO-CR1_4W_4K7_5_OT26/C2896831	CR1/4W-4K7±5%-ST52
8	R2, R4, R6	3	10k	R_Axial_DIN0207_L6.3mm_D2.5mm_P10.16mm_Horizontal	tht	0.123	https://www.lcsc.com/product-detail/_VO-_C2894599.html	CR1/4W-10K±5%-ST26
9	R3, R5, R7	3	1M	R_Axial_DIN0207_L6.3mm_D2.5mm_P10.16mm_Horizontal	tht	0.123	https://jlcpcb.com/partdetail/VO-CR1_4W_1M_5_ST26/C2894608	CR1/4W-1M±5%-ST26
10	U2 TTGO-TCALL-SIM800	1	TTGO-TCALL-SIM800	TTGO-TCALL-SIM800	tht	16	https://www.lilygo.cc/products/t-call-v1-4	SIM800H 4MB[Q336]
						* estimated price
