# Supplementary material for: Development and Application of an IoT-Based System for Soil Water Status Monitoring in a Soil Profile
Source: Sensors (Basel). 2024 Apr 25;24(9):2725. doi: 10.3390/s24092725 (PMC11086235; doi:10.3390/s24092725)
Supplement: Supplementary file 1 [file sensors-24-02725-s001.zip › sensors-2929232-supplementary/Supplentary Material/03 3D Printing Materials/01 SHYPROM BOX/READme.txt]

Below are the parts needed for assembling the SHYPROM sensor (i.e., water resistant box and probes), along with the necessary materials and quantities:

Base (x1):
Material PLA

Lid (x1):
Material PLA

Joint (x1):
Material TPU

Temp_Compression_Cap (x1):
Material PLA

Temp_Compression_Ring (x1):
Material TPU

Probe_Compression_Cap R (x1):
Material PLA

Probe_Compression_Ring R (x1):
Material TPU

Probe_Compression_Cap L (x1):
Material PLA

Probe_Compression_Ring L (x1):
Material TPU

Latch arm 1 (x1):
Material PLA

Latch arm 2 (x1):
Material PLA

Hinge 1 (x1):
Material PLA

Hinge 2 (x1):
Material PLA
