# Supplementary material for: Development and Application of an IoT-Based System for Soil Water Status Monitoring in a Soil Profile
Source: Sensors (Basel). 2024 Apr 25;24(9):2725. doi: 10.3390/s24092725 (PMC11086235; doi:10.3390/s24092725)
Supplement: Supplementary file 1 [file sensors-24-02725-s001.zip › sensors-2929232-supplementary/Supplentary Material/03 3D Printing Materials/02 SHYPROM_RINGS/READme.txt]

Below are the parts needed for assembling the SHYPROM capacitive-based sensors, along with the necessary materials and quantities:

Probe Ring (x12):
Material PLA
